# Supplementary material for: Apomictic Mountain Whitebeam (Sorbus austriaca, Rosaceae) Comprises Several Genetically and Morphologically Divergent Lineages
Source: Biology (Basel). 2023 Feb 27;12(3):380. doi: 10.3390/biology12030380 (PMC10045669; doi:10.3390/biology12030380)
Supplement: Supplementary file 1 [file biology-12-00380-s001.zip]

Archive with 1 entries (1 files):
- Hajrudinovic et al_Biology_2023_SUPPLEMENTARY.pdf
